# Supplementary material for: Virtual care models for cancer survivorship
Source: NPJ Digit Med. 2020 Sep 2;3:113. doi: 10.1038/s41746-020-00321-3 (PMC7468136; doi:10.1038/s41746-020-00321-3)
Supplement: Supplementary file 1 — Supplementary Data 1 [file 41746_2020_321_MOESM1_ESM.xlsx]

## Sheet: Data
ID	Reference	Title	Year	Lead author	Study phase	Cancer type	Primary provider	Technology	Sample size	Duration (weeks)	Primary outcome	Age (mean; range)	Gender	Ethnicity	Caregiver involvement	Provider training	Location
25	19	Follow-up care after treatment for prostate cancer: evaluation of a supported self-management and remote surveillance programme	2019	Frankland	Full	Prostate cancer	Support worker with oversight by clinical nurse specialist and oncologist	Web platform, telephone	627	34	Unmet survivorship needs	70; 18 and above	100% M	97% White, 1% Asian, 1% Black, 1% Other, 1% Missing	No	Yes	Remote with on-site visits as needed
18	22	Telehealth system: A randomized controlled trial evaluating the impact of an internet-based exercise intervention on quality of life, pain, muscle strength, and fatigue in breast cancer survivors	2016	Galiano-Castillo	Full	Breast cancer	Therapist	Web platform, Skype, telephone	81	8	Quality of life	47.4; N/A	100% F	Not reported	No	No	Remote
24	23	Nurse-led telephone follow-up and an educational group programme after breast cancer treatment: Results of a 2X2 randomised controlled trial	2010	Kimman	Full	Breast cancer	Breast cancer nurse	Telephone	320	52	Quality of life	55.8; 23-78	100% F	Not reported	No	Yes	Remote with on-site visits as needed
16	24	Renewed: Protocol for a randomised controlled trial of a digital intervention to support quality of life in cancer survivors	2019	Krusche	Protocol	Colorectal, breast, prostate cancer	Registered nurse	Web platform	2500	52	Quality of life	N/A (protocol)	N/A (protocol)	N/A (protocol)	No	No	Remote
26	25	The Women’s wellness after cancer program: a multisite, single-blinded, randomised controlled trial protocol	2017	Anderson	Protocol	Blood, breast, gynecologic cancers	Specialized oncology nurse	Web platform	330	12	Health-related quality of life	N/A (protocol)	N/A (protocol)	N/A (protocol)	No	Yes	Remote
7	26	Smartphone-Enabled Health Coaching Intervention (iMOVE) to Promote Long-Term Maintenance of Physical Activity in Breast Cancer Survivors: Protocol for a Feasibility Pilot Randomized Controlled Trial.	2017	Ritvo	Protocol	Breast cancer	Health coaches with a counseling background	Web platform, smartphone app, telephone, Fitbit	107	12	Fitness	N/A (protocol)	N/A (protocol)	N/A (protocol)	No	Yes	Remote with regular on-site visits
8	27	Living well after breast cancer randomized controlled trial protocol: Evaluating a telephone-delivered weight loss intervention versus usual care in women following treatment for breast cancer	2016	Reeves	Protocol	Breast cancer	Dietitian	Telephone	156	52	Change in weight	N/A (protocol)	N/A (protocol)	N/A (protocol)	No	Yes	Remote
5	28	Group medical consultations (GMCs) and tablet-based online support group sessions in the follow-up of breast cancer: A multicenter randomized controlled trial	2018	Visser	Full	Breast cancer	Clinical nurse specialist	Tablet app	109	13	Distress and empowerment	55.8; 18 and above	100% F	Not reported	No	Yes	Remote
15	29	Pilot and Feasibility Test of a Mobile Health-Supported Behavioral Counseling Intervention for Weight Management Among Breast Cancer Survivors	2016	Quintiliani	Full	Breast cancer	Behavioural health counselor	Telephone, text messages, Fitbit, smart scale	10	10	Feasibility and efficacy	59; 18 and above	100% F	50% Non-Hispanic White, 30% Non-Hispanic Black, 10% Hispanic White, 10% Other	No	No	Remote
17	30	A guided internet-delivered individually-tailored ACT-influenced cognitive behavioural intervention to improve psychosocial outcomes in breast cancer survivors (iNNOVBC): Study protocol	2019	Mendes-Santos	Protocol	Breast cancer	Psychology trainee with oversight by psychologist	Web platform	128	10	Anxiety and depression	N/A (protocol)	N/A (protocol)	N/A (protocol)	No	Yes	Remote
19	31	The efficacy of Internet‐based cognitive behavioral therapy for severely fatigued survivors of breast cancer compared with care as usual: A randomized controlled trial	2017	Abrahams	Full	Breast cancer	Cognitive behavioral therapist	Web platform	132	26	Fatigue severity	52.5; 18 and above	100% F	Not reported	No	Yes	Initial on-site visits with remote follow-up
23	32	Adoption, Acceptability, and Effectiveness of a Mobile Health App for Personalized Prostate Cancer Survivorship Care: Protocol for a Realist Case Study of the Ned App	2017	Pham	Protocol	Prostate cancer	Urologist	Web platform, smartphone app	400	52	Adoption	N/A (protocol)	N/A (protocol)	N/A (protocol)	Yes	No	Remote
4	33	Enhancing Survivorship Care Planning for Patients With Localized Prostate Cancer Using a Couple-Focused mHealth Symptom Self-Management Program: Protocol for a Feasibility Study.	2018	Song	Protocol	Prostate cancer	Health educator	Web platform	50	15	Quality of life	N/A (protocol)	N/A (protocol)	N/A (protocol)	Yes	No	Remote
3	34	Implementation and preliminary effectiveness of a real-time pain management smartphone app for adolescents with cancer: A multicenter pilot clinical study.	2017	Jibb	Full	Childhood cancer	Oncology-trained registered nurse	Smartphone app	40	4	Intervention fidelity	14.2; 12-18	43% F, 57% M	33% White, 20% South Asian, 13% Multiracial, 8% Filipino, 5% Aboriginal, 5% Black, 5% South East Asian, 2% Arab/West Asian, 2% Chinese, 2% Korean, 2% Latin American, 2% Trinidadian,	No	No	Remote
21	35	Feasibility of an online cognitive behavioral-based group intervention for adolescents treated for cancer: A pilot study	2014	Maurice-Stam	Full	Adolescent cancer	Pediatric psychologist	Web platform	11	39	Feasibility and satisfaction	Not reported; 12-18	Not reported	Not reported	No	Yes	Remote
11	36	Re-engage' pilot study protocol: A nurse-led eHealth intervention to re-engage, educate and empower childhood cancer survivors	2018	Signorelli	Protocol	Childhood cancer	Clinical nurse consultant specialized in child cancer survivorship	Web platform, telephone	30	6	Health-related self efficacy	N/A (protocol)	N/A (protocol)	N/A (protocol)	Yes	Yes	Remote
20	37	Pilot feasibility study of a telephone-based couples intervention for physical intimacy and sexual concerns in colorectal cancer	2012	Reese	Full	Colorectal cancer	Not reported	Telephone	18	5	Feasibility	61.6; 21 and above	56% M, 44% F	89% White, 11% Hispanic	Yes	No	Remote
1	38	A Randomized, Controlled, Multicenter Study of Technology-Based Weight Loss Interventions among Endometrial Cancer Survivors	2017	Haggerty	Full	Endometrial	Counselors (doctoral students in clinical psychology and medical students)	Telephone, smart scale	41	26	Weight loss	62.2; 18 and above	100% F	78% White, 20% Black, 2% Latina, 2% No Answer	No	Yes	Remote
12	39	Psychosocial telephone counseling for survivors of cervical cancer: Results of a randomized biobehavioral trial	2015	Wenzel	Full	Cervical cancer	Counselor	Telephone	204	39	Quality of life	43; not reported	100% F	51% White, 40% Hispanic	No	No	Remote
2	40	Tele-Motivational Interviewing for Cancer Survivors: Feasibility, Preliminary Efficacy, and Lessons Learned	2018	Braun	Full	All	Registered dietician nutritionist	Telephone, pedometer, web platform	29	26	Feasibility and acceptability	58; 18 and above	88% F	76% White, 18% Black, 6% Asian (100% White in non intervention arm)	No	Yes	Remote
6	41	A randomized wait-list controlled trial of feasibility and efficacy of an online mindfulness-based cancer recovery program: the eTherapy for cancer applying mindfulness trial	2014	Zernicke	Full	All	Licensed clinician specializing in behavioral medicine	Web platform, headset, webcam	62	8	Feasibility and satisfaction	58; 18 and above	73% F, 27% M	92% White	No	Yes	Remote
14	42	Efficacy, feasibility, and acceptability of a novel technology-based intervention to support physical activity in cancer survivors	2017	Gell	Full	All	Health coach	Telephone, text messages, Fitbit	24	4	Physical activity levels	57.9; 31-78	83% F, 17% M	91.7% White, 8.3% Hispanic	No	No	Initial on-site visit with remote follow-up
10	43	Cancer@Work - a nurse-led, stepped-care, e-health intervention to enhance the return to work of patients with cancer: Study protocol for a randomized controlled trial	2016	Tamminga	Protocol	All	Specialized oncology nurse	Web platform	190	52	Sustainable return to work	N/A (protocol)	N/A (protocol)	N/A (protocol)	No	Yes	Remote
13	44	Study protocol for a controlled trial of an eHealth system utilising patient reported outcome measures for personalised treatment and care: PROMPT-Care 2.0	2018	Girgis	Protocol	All	Oncologist, oncology nurse, general practitioners	Web/tablet/smartphone app	1760	17	Emergency department visits	N/A (protocol)	N/A (protocol)	N/A (protocol)	No	Yes	Remote with on-site visits as needed
